# Supplementary material for: Giardia hinders growth by disrupting nutrient metabolism independent of inflammatory enteropathy
Source: Nat Commun. 2023 May 18;14:2840. doi: 10.1038/s41467-023-38363-2 (PMC10195804; doi:10.1038/s41467-023-38363-2)
Supplement: Supplementary file 3 — Source Data [file 41467_2023_38363_MOESM3_ESM.xlsx]

## Sheet: Figure 1a
Figure 1a	Difference in LAZ at 24 months of age per 2-log increase in average Giardia quantity
	estimate	conf.low	conf.high
All sites	-0.1198	-0.2004	-0.0393
BGD	0.042	-0.2519	0.3359
BRF	0.0114	-0.245	0.2678
TZH	0.0107	-0.1669	0.1882
INV	-0.1156	-0.3116	0.0804
NEB	-0.1564	-0.3133	0.0005
PEL	-0.2037	-0.4148	0.0073
SAV	-0.4575	-0.7264	-0.1885

## Sheet: Figure 1b
Figure 1b	Difference in LMZ comparing Giardia positive to Giardia negative stools
	estimate	conf.low	conf.high
All sites	0.116	0.027	0.205
BGD	-0.2614	-0.4224	-0.1005
BRF	0.0557	-0.3059	0.4174
TZH	0.0853	-0.2754	0.446
INV	0.3485	0.171	0.5259
NEB	0.2328	0.0044	0.4612
PEL	0.2096	0.0496	0.3697
SAV	-0.0701	-0.4475	0.3073
PKN	0.0773	-0.1381	0.2927

## Sheet: Figure 1c
Figure 1c	Difference in LMZ per 2-log increase in Giardia quantity
	estimate	conf.low	conf.high
All sites	0.0617	0.0223	0.1011
BGD	-0.1003	-0.1797	-0.0209
BRF	0.0416	-0.1092	0.1924
TZH	0.0084	-0.1353	0.1521
INV	0.1764	0.0857	0.2672
NEB	0.0695	-0.0099	0.1488
PEL	0.113	0.0455	0.1806
SAV	0.0132	-0.0821	0.1085
PKN	0.0391	-0.1634	0.2416

## Sheet: Figure 1d
Figure 1d	Difference in LAZ and EED biomarkers per 2-log increase in Giardia quantity
	estimate	conf.low	conf.high
LAZ	-0.1198	-0.2004	-0.0393
LMZ	0.0617	0.0223	0.1011
A1AT	-0.0541	-0.0733	-0.0349
MPO	-0.0526	-0.074	-0.0313
NEO	-0.0385	-0.0582	-0.0188

## Sheet: Figure 1e
Figure 1e	Giardia quantity (log-18S copy) numbers per 1g of stool) All MAL-ED sites and site-specific
Country_ID	month_ss	giarddens
BGD	1	0
BGD	2	0
BGD	3	0
BGD	4	0
BGD	5	0
BGD	6	0
BGD	7	0
BGD	8	0
BGD	9	0
BGD	10	0
BGD	11	0
BGD	12	6.40644
BGD	13	5.42808
BGD	14	8.63217
BGD	15	4.54754
BGD	16	4.98016
BGD	17	5.1409
BGD	18	0
BGD	19	6.32302
BGD	20	9.5828
BGD	21	9.61903
BGD	23	5.32031
BGD	24	0
BGD	1	0
BGD	2	0
BGD	4	0
BGD	5	0
BGD	6	0
BGD	8	0
BGD	9	0
BGD	10	0
BGD	11	0
BGD	12	0
BGD	14	0
BGD	15	0
BGD	16	8.1096
BGD	17	6.48136
BGD	18	7.62347
BGD	19	5.98949
BGD	20	0
BGD	21	0
BGD	22	6.84439
BGD	23	5.06745
BGD	24	4.24291
BGD	1	0
BGD	2	0
BGD	3	0
BGD	4	0
BGD	5	0
BGD	7	0
BGD	8	0
BGD	9	0
BGD	10	0
BGD	11	0
BGD	12	0
BGD	13	0
BGD	14	0
BGD	15	0
BGD	16	0
BGD	17	0
BGD	19	0
BGD	20	3.98618
BGD	21	0
BGD	22	0
BGD	23	0
BGD	24	0
BGD	1	0
BGD	2	0
BGD	3	0
BGD	4	0
BGD	5	0
BGD	6	0
BGD	7	0
BGD	8	0
BGD	10	0
BGD	11	0
BGD	14	0
BGD	15	0
BGD	17	0
BGD	18	0
BGD	21	0
BGD	23	0
BGD	24	0
BGD	1	0
BGD	2	0
BGD	3	0
BGD	4	0
BGD	5	0
BGD	6	0
BGD	7	0
BGD	8	0
BGD	9	0
BGD	10	0
BGD	12	0
BGD	14	0
BGD	15	0
BGD	16	0
BGD	17	8.2282
BGD	18	4.2881
BGD	19	4.29021
BGD	21	4.27125
BGD	22	4.27636
BGD	23	0
BGD	24	4.60869
BGD	2	0
BGD	3	0
BGD	4	0
BGD	6	0
BGD	9	0
BGD	10	0
BGD	11	0
BGD	12	0
BGD	13	0
BGD	14	0
BGD	15	0
BGD	16	0
BGD	17	0
BGD	18	0
BGD	19	0
BGD	21	0
BGD	22	0
BGD	23	7.71857
BGD	24	8.11532
BGD	2	0
BGD	3	0
BGD	4	0
BGD	5	0
BGD	6	0
BGD	7	0
BGD	9	0
BGD	10	0
BGD	11	0
BGD	12	0
BGD	13	0
BGD	14	3.87149
BGD	15	0
BGD	16	5.30376
BGD	17	4.54367
BGD	18	0
BGD	19	5.59906
BGD	20	0
BGD	21	4.04424
BGD	22	3.92266
BGD	23	0
BGD	24	0
BGD	1	0
BGD	2	0
BGD	3	0
BGD	4	0
BGD	5	0
BGD	6	0
BGD	8	0
BGD	9	0
BGD	10	3.98437
BGD	11	0
BGD	12	0
BGD	13	0
BGD	14	0
BGD	15	0
BGD	16	0
BGD	17	0
BGD	18	0
BGD	19	0
BGD	21	0
BGD	22	0
BGD	23	3.83386
BGD	24	5.07979
BGD	1	0
BGD	2	0
BGD	3	0
BGD	4	0
BGD	5	0
BGD	6	0
BGD	7	0
BGD	8	0
BGD	9	0
BGD	10	0
BGD	11	0
BGD	12	0
BGD	13	0
BGD	14	0
BGD	15	6.3754
BGD	16	0
BGD	17	0
BGD	18	0
BGD	19	4.70442
BGD	20	0
BGD	21	0
BGD	22	0
BGD	23	0
BGD	24	7.15686
BGD	1	0
BGD	2	0
BGD	3	0
BGD	4	0
BGD	6	0
BGD	7	0
BGD	8	0
BGD	9	0
BGD	10	0
BGD	11	0
BGD	12	0
BGD	13	0
BGD	14	0
BGD	15	0
BGD	16	0
BGD	17	0
BGD	18	0
BGD	19	0
BGD	20	0
BGD	21	0
BGD	23	0
BGD	24	0
BGD	1	0
BGD	2	0
BGD	3	0
BGD	4	0
BGD	6	0
BGD	7	0
BGD	8	0
BGD	9	0
BGD	10	0
BGD	11	0
BGD	12	0
BGD	13	0
BGD	14	0
BGD	15	0
BGD	16	0
BGD	17	0
BGD	18	0
BGD	19	3.85463
BGD	20	0
BGD	21	8.78148
BGD	22	8.29623
BGD	1	0
BGD	2	0
BGD	3	0
BGD	4	0
BGD	6	0
BGD	8	0
BGD	9	0
BGD	10	0
BGD	12	0
BGD	13	0
BGD	14	0
BGD	15	0
BGD	16	0
BGD	17	0
BGD	18	0
BGD	19	0
BGD	20	0
BGD	21	0
BGD	22	8.37992
BGD	23	0
BGD	24	7.14854
BGD	1	0
BGD	2	0
BGD	3	0
BGD	4	0
BGD	6	0
BGD	7	0
BGD	8	0
BGD	9	0
BGD	10	0
BGD	11	4.24415
BGD	12	0
BGD	13	0
BGD	14	0
BGD	15	0
BGD	16	0
BGD	17	0
BGD	18	0
BGD	19	0
BGD	20	6.22549
BGD	21	5.86667
BGD	22	4.85734
BGD	23	5.38022
BGD	24	3.85433
BGD	1	0
BGD	2	0
BGD	3	0
BGD	4	0
BGD	5	0
BGD	6	0
BGD	7	4.45999
BGD	8	0
BGD	10	0
BGD	11	4.00063
BGD	12	0
BGD	13	0
BGD	14	6.61893
BGD	15	8.86087
BGD	16	6.38293
BGD	17	7.1102
BGD	18	6.41137
BGD	19	6.84289
BGD	20	5.1406
BGD	21	0
BGD	22	6.42507
BGD	23	6.36607
BGD	24	0
BGD	2	0
BGD	3	0
BGD	4	0
BGD	5	0
BGD	8	0
BGD	9	0
BGD	10	0
BGD	11	0
BGD	12	7.10911
BGD	14	5.75017
BGD	16	7.02712
BGD	18	4.54583
BGD	19	0
BGD	20	7.38744
BGD	21	0
BGD	22	0
BGD	24	0
BGD	1	0
BGD	3	0
BGD	4	0
BGD	5	0
BGD	6	0
BGD	7	0
BGD	8	0
BGD	9	0
BGD	10	0
BGD	11	0
BGD	13	0
BGD	14	0
BGD	15	0
BGD	16	0
BGD	17	0
BGD	18	0
BGD	19	0
BGD	20	0
BGD	21	0
BGD	22	0
BGD	23	6.87179
BGD	1	0
BGD	2	0
BGD	3	0
BGD	4	0
BGD	5	0
BGD	6	0
BGD	8	0
BGD	9	0
BGD	12	0
BGD	13	0
BGD	14	0
BGD	15	0
BGD	16	0
BGD	17	0
BGD	18	0
BGD	19	3.9052
BGD	20	0
BGD	22	0
BGD	23	4.75349
BGD	24	0
BGD	1	0
BGD	2	0
BGD	3	0
BGD	4	0
BGD	5	0
BGD	7	0
BGD	8	0
BGD	9	0
BGD	10	0
BGD	11	0
BGD	12	0
BGD	13	0
BGD	15	0
BGD	16	0
BGD	18	0
BGD	19	4.12435
BGD	20	0
BGD	21	0
BGD	22	0
BGD	23	9.26523
BGD	24	0
BGD	2	0
BGD	3	0
BGD	5	0
BGD	6	0
BGD	7	0
BGD	8	0
BGD	9	0
BGD	10	0
BGD	11	0
BGD	12	0
BGD	13	0
BGD	14	0
BGD	15	0
BGD	16	0
BGD	17	0
BGD	18	0
BGD	19	0
BGD	20	0
BGD	21	0
BGD	23	7.69599
BGD	24	5.08634
BGD	1	0
BGD	2	0
BGD	3	3.85523
BGD	4	0
BGD	6	0
BGD	8	0
BGD	9	0
BGD	10	0
BGD	12	0
BGD	13	0
BGD	14	0
BGD	15	0
BGD	17	4.09304
BGD	18	0
BGD	19	4.20141
BGD	20	0
BGD	21	4.4061
BGD	22	0
BGD	23	8.80466
BGD	1	0
BGD	2	0
BGD	3	0
BGD	5	0
BGD	8	0
BGD	9	0
BGD	10	0
BGD	11	0
BGD	12	0
BGD	13	0
BGD	15	3.76282
BGD	16	0
BGD	17	0
BGD	18	0
BGD	19	0
BGD	20	0
BGD	22	6.19268
BGD	23	4.74897
BGD	24	0
BGD	1	0
BGD	2	0
BGD	3	0
BGD	6	0
BGD	7	0
BGD	8	0
BGD	10	0
BGD	11	0
BGD	12	0
BGD	13	7.36396
BGD	14	6.258
BGD	15	0
BGD	16	5.07588
BGD	17	4.06113
BGD	18	5.54247
BGD	19	8.28208
BGD	20	4.43049
BGD	22	8.24144
BGD	23	6.16529
BGD	24	6.22097
BGD	1	0
BGD	2	0
BGD	3	0
BGD	4	0
BGD	7	0
BGD	8	0
BGD	9	0
BGD	10	0
BGD	12	0
BGD	13	0
BGD	14	0
BGD	15	0
BGD	16	0
BGD	17	0
BGD	18	0
BGD	20	4.04969
BGD	21	0
BGD	22	0
BGD	23	3.85704
BGD	24	0
BGD	1	0
BGD	2	0
BGD	3	0
BGD	4	0
BGD	5	0
BGD	6	0
BGD	7	0
BGD	8	4.29202
BGD	9	0
BGD	10	0
BGD	11	0
BGD	12	0
BGD	13	0
BGD	15	0
BGD	17	6.59424
BGD	18	6.57917
BGD	19	9.89376
BGD	20	7.39527
BGD	21	0
BGD	22	0
BGD	23	3.91935
BGD	24	0
BGD	1	0
BGD	2	0
BGD	3	0
BGD	4	0
BGD	5	0
BGD	7	0
BGD	8	0
BGD	9	0
BGD	10	0
BGD	11	0
BGD	12	0
BGD	13	0
BGD	14	0
BGD	15	0
BGD	16	0
BGD	17	0
BGD	18	0
BGD	19	3.8459
BGD	20	0
BGD	21	0
BGD	22	4.1105
BGD	23	0
BGD	24	0
BGD	1	0
BGD	2	0
BGD	3	0
BGD	4	0
BGD	5	0
BGD	6	0
BGD	7	0
BGD	9	0
BGD	11	0
BGD	12	0
BGD	13	0
BGD	14	0
BGD	16	0
BGD	17	4.6415
BGD	18	0
BGD	19	0
BGD	20	0
BGD	21	0
BGD	22	0
BGD	23	0
BGD	24	0
BGD	1	0
BGD	2	0
BGD	4	0
BGD	5	0
BGD	6	0
BGD	7	0
BGD	8	0
BGD	9	0
BGD	10	0
BGD	11	0
BGD	12	0
BGD	13	0
BGD	14	0
BGD	15	0
BGD	16	0
BGD	17	0
BGD	18	0
BGD	20	4.15625
BGD	21	0
BGD	22	0
BGD	23	0
BGD	1	0
BGD	2	0
BGD	3	0
BGD	4	0
BGD	5	0
BGD	6	0
BGD	7	0
BGD	8	0
BGD	9	0
BGD	10	0
BGD	11	0
BGD	12	0
BGD	13	0
BGD	14	0
BGD	15	0
BGD	16	3.82001
BGD	17	0
BGD	18	0
BGD	19	0
BGD	20	3.83265
BGD	21	0
BGD	22	0
BGD	23	5.79322
BGD	24	7.6099
BGD	1	0
BGD	2	0
BGD	3	0
BGD	5	0
BGD	6	0
BGD	7	0
BGD	8	0
BGD	9	0
BGD	10	0
BGD	11	0
BGD	13	0
BGD	14	0
BGD	15	0
BGD	16	0
BGD	17	0
BGD	18	0
BGD	19	3.83416
BGD	20	0
BGD	21	0
BGD	22	7.71405
BGD	23	0
BGD	24	0
BGD	1	0
BGD	2	0
BGD	3	0
BGD	5	0
BGD	7	0
BGD	8	0
BGD	9	0
BGD	10	0
BGD	12	0
BGD	13	0
BGD	14	0
BGD	17	0
BGD	18	0
BGD	19	0
BGD	20	0
BGD	21	0
BGD	22	0
BGD	23	0
BGD	24	0
BGD	1	0
BGD	2	0
BGD	3	0
BGD	4	0
BGD	6	0
BGD	8	0
BGD	9	0
BGD	11	0
BGD	12	0
BGD	13	0
BGD	14	0
BGD	15	0
BGD	16	0
BGD	18	5.1968
BGD	19	5.86426
BGD	20	9.70111
BGD	21	4.8709
BGD	22	5.97052
BGD	24	5.33495
BGD	1	0
BGD	3	0
BGD	4	0
BGD	5	0
BGD	6	0
BGD	7	0
BGD	8	0
BGD	9	0
BGD	10	0
BGD	11	0
BGD	12	0
BGD	13	0
BGD	14	0
BGD	15	0
BGD	16	4.34169
BGD	17	0
BGD	18	0
BGD	19	0
BGD	20	0
BGD	21	4.48437
BGD	22	0
BGD	23	7.05029
BGD	24	5.04909
BGD	1	0
BGD	2	0
BGD	4	0
BGD	5	0
BGD	7	0
BGD	9	0
BGD	10	0
BGD	11	0
BGD	12	0
BGD	13	0
BGD	14	0
BGD	15	0
BGD	16	9.08913
BGD	18	6.55125
BGD	19	5.11562
BGD	20	0
BGD	21	4.44258
BGD	22	4.47835
BGD	23	6.50002
BGD	24	8.33995
BGD	1	0
BGD	2	0
BGD	3	0
BGD	4	0
BGD	6	0
BGD	7	0
BGD	8	0
BGD	9	0
BGD	12	0
BGD	13	0
BGD	14	0
BGD	15	0
BGD	16	0
BGD	17	0
BGD	21	0
BGD	22	0
BGD	23	0
BGD	24	0
BGD	1	0
BGD	2	0
BGD	3	0
BGD	5	0
BGD	6	0
BGD	7	0
BGD	8	0
BGD	9	0
BGD	10	0
BGD	11	0
BGD	12	0
BGD	13	0
BGD	14	0
BGD	15	0
BGD	16	0
BGD	17	0
BGD	18	0
BGD	19	7.51206
BGD	20	9.7282
BGD	21	9.05842
BGD	22	5.74897
BGD	23	7.23001
BGD	24	0
BGD	2	0
BGD	3	0
BGD	4	0
BGD	6	0
BGD	7	0
BGD	9	0
BGD	10	0
BGD	11	0
BGD	12	0
BGD	13	0
BGD	14	0
BGD	15	0
BGD	16	0
BGD	18	0
BGD	19	0
BGD	20	5.87721
BGD	21	0
BGD	22	0
BGD	23	3.79051
BGD	24	4.727
BGD	1	0
BGD	3	0
BGD	4	0
BGD	6	0
BGD	7	0
BGD	9	0
BGD	10	4.34018
BGD	11	0
BGD	12	0
BGD	13	0
BGD	15	0
BGD	16	0
BGD	17	4.18937
BGD	18	0
BGD	19	0
BGD	20	0
BGD	21	0
BGD	22	0
BGD	23	0
BGD	24	0
BGD	1	0
BGD	2	0
BGD	3	0
BGD	4	0
BGD	5	0
BGD	6	0
BGD	9	0
BGD	10	0
BGD	11	0
BGD	12	0
BGD	13	0
BGD	14	0
BGD	15	8.33896
BGD	16	6.06053
BGD	17	5.86938
BGD	18	7.45891
BGD	19	7.00905
BGD	20	0
BGD	21	4.30163
BGD	22	6.15324
BGD	23	9.24024
BGD	24	6.34614
BGD	1	0
BGD	2	0
BGD	3	0
BGD	5	0
BGD	6	0
BGD	7	0
BGD	8	0
BGD	9	0
BGD	10	0
BGD	11	4.16709
BGD	12	0
BGD	13	0
BGD	14	0
BGD	15	0
BGD	16	0
BGD	17	0
BGD	18	0
BGD	19	4.35463
BGD	20	0
BGD	21	3.78862
BGD	22	7.33386
BGD	23	7.98437
BGD	24	7.25389
BGD	1	0
BGD	2	3.88985
BGD	3	0
BGD	4	0
BGD	5	0
BGD	6	0
BGD	7	0
BGD	8	0
BGD	9	0
BGD	10	0
BGD	11	0
BGD	12	4.54096
BGD	13	8.30707
BGD	14	0
BGD	15	6.01206
BGD	16	5.77937
BGD	17	4.76372
BGD	18	6.40821
BGD	19	8.22128
BGD	20	0
BGD	21	0
BGD	22	5.27215
BGD	23	6.1999
BGD	2	0
BGD	3	0
BGD	4	0
BGD	7	3.82934
BGD	8	0
BGD	9	0
BGD	10	0
BGD	12	0
BGD	13	0
BGD	14	0
BGD	15	0
BGD	16	0
BGD	18	0
BGD	19	0
BGD	20	4.86878
BGD	21	4.24506
BGD	22	0
BGD	23	5.1096
BGD	24	0
BGD	1	0
BGD	2	0
BGD	4	0
BGD	5	0
BGD	6	0
BGD	7	0
BGD	8	0
BGD	9	0
BGD	10	0
BGD	11	0
BGD	12	0
BGD	13	0
BGD	14	0
BGD	15	8.78931
BGD	16	0
BGD	17	5.22429
BGD	18	5.8754
BGD	19	0
BGD	20	4.54879
BGD	21	7.0527
BGD	22	5.72368
BGD	23	10.1692
BGD	1	0
BGD	2	0
BGD	3	0
BGD	4	0
BGD	5	0
BGD	6	0
BGD	7	0
BGD	8	0
BGD	9	0
BGD	10	0
BGD	11	0
BGD	12	0
BGD	13	0
BGD	14	0
BGD	15	0
BGD	16	0
BGD	17	0
BGD	18	0
BGD	19	0
BGD	21	0
BGD	22	5.48738
BGD	23	4.36155
BGD	24	7.68214
BGD	2	0
BGD	3	0
BGD	4	0
BGD	5	0
BGD	6	0
BGD	7	0
BGD	8	0
BGD	9	0
BGD	10	0
BGD	11	0
BGD	12	0
BGD	13	0
BGD	14	3.82844
BGD	16	0
BGD	17	0
BGD	20	0
BGD	21	0
BGD	22	0
BGD	23	0
BGD	24	0
BGD	1	0
BGD	2	0
BGD	3	0
BGD	4	0
BGD	5	0
BGD	6	0
BGD	7	0
BGD	9	0
BGD	10	0
BGD	11	0
BGD	12	0
BGD	13	0
BGD	14	0
BGD	16	0
BGD	17	3.91182
BGD	18	0
BGD	19	3.83717
BGD	20	0
BGD	21	0
BGD	22	3.91905
BGD	23	0
BGD	24	0
BGD	2	0
BGD	4	0
BGD	5	0
BGD	6	0
BGD	7	0
BGD	8	0
BGD	9	0
BGD	10	0
BGD	11	0
BGD	13	0
BGD	14	0
BGD	15	0
BGD	16	0
BGD	17	6.5825
BGD	18	7.29683
BGD	19	4.31339
BGD	20	5.36637
BGD	21	5.39166
BGD	22	6.09725
BGD	23	5.26974
BGD	24	8.55722
BGD	1	0
BGD	3	0
BGD	4	0
BGD	5	0
BGD	6	0
BGD	7	0
BGD	8	0
BGD	9	0
BGD	10	0
BGD	11	0
BGD	12	0
BGD	13	0
BGD	14	0
BGD	15	0
BGD	16	3.86215
BGD	17	0
BGD	18	0
BGD	19	0
BGD	21	0
BGD	22	0
BGD	23	0
BGD	24	0
BGD	2	0
BGD	4	0
BGD	5	0
BGD	7	0
BGD	8	0
BGD	9	0
BGD	10	0
BGD	11	0
BGD	12	6.21074
BGD	13	4.93982
BGD	14	6.86396
BGD	15	4.8459
BGD	16	7.61742
BGD	17	5.94343
BGD	18	0
BGD	19	7.74596
BGD	20	5.61833
BGD	21	4.42386
BGD	22	7.40671
BGD	23	6.54156
BGD	24	4.01417
BGD	1	0
BGD	2	0
BGD	3	0
BGD	5	0
BGD	6	0
BGD	7	0
BGD	8	0
BGD	9	0
BGD	10	0
BGD	11	0
BGD	13	0
BGD	14	3.94102
BGD	15	0
BGD	16	0
BGD	17	0
BGD	18	0
BGD	19	0
BGD	20	9.09304
BGD	21	5.42477
BGD	22	7.82754
BGD	23	7.48016
BGD	24	6.66408
BGD	1	0
BGD	3	0
BGD	4	0
BGD	5	0
BGD	7	0
BGD	9	0
BGD	10	0
BGD	12	8.56655
BGD	13	10.2667
BGD	14	5.61893
BGD	15	6.59184
BGD	17	6.11712
BGD	18	6.06655
BGD	19	3.89707
BGD	20	0
BGD	22	0
BGD	23	8.5232
BGD	24	0
BGD	1	0
BGD	2	0
BGD	3	0
BGD	4	0
BGD	5	0
BGD	6	0
BGD	7	0
BGD	8	0
BGD	11	0
BGD	12	0
BGD	13	0
BGD	14	0
BGD	15	0
BGD	16	0
BGD	18	0
BGD	19	7.85975
BGD	20	8.50183
BGD	21	3.70261
BGD	22	8.15806
BGD	23	6.45878
BGD	24	6.77907
BGD	1	0
BGD	2	0
BGD	3	0
BGD	4	0
BGD	6	0
BGD	7	0
BGD	8	0
BGD	9	0
BGD	10	0
BGD	11	0
BGD	12	0
BGD	13	0
BGD	14	0
BGD	15	0
BGD	16	0
BGD	17	4.73874
BGD	18	4.49182
BGD	19	6.30948
BGD	21	6.08133
BGD	22	6.17552
BGD	23	6.93109
BGD	24	5.51002
BGD	1	0
BGD	2	0
BGD	3	0
BGD	4	0
BGD	5	0
BGD	6	0
BGD	7	0
BGD	8	0
BGD	9	0
BGD	11	0
BGD	12	0
BGD	13	0
BGD	14	0
BGD	15	0
BGD	16	0
BGD	17	0
BGD	18	0
BGD	19	0
BGD	20	0
BGD	21	0
BGD	22	0
BGD	23	0
BGD	24	0
BGD	1	0
BGD	2	0
BGD	3	0
BGD	4	0
BGD	5	0
BGD	6	0
BGD	7	0
BGD	9	0
BGD	10	0
BGD	11	0
BGD	13	0
BGD	14	0
BGD	15	0
BGD	16	0
BGD	18	0
BGD	19	0
BGD	20	0
BGD	21	0
BGD	23	0
BGD	24	0
BGD	2	0
BGD	3	0
BGD	4	0
BGD	5	0
BGD	6	0
BGD	7	0
BGD	8	0
BGD	9	0
BGD	10	0
BGD	11	0
BGD	12	0
BGD	13	4.26492
BGD	14	0
BGD	15	0
BGD	18	3.76914
BGD	19	5.76462
BGD	21	4.43079
BGD	22	4.76011
BGD	23	0
BGD	1	0
BGD	2	0
BGD	3	0
BGD	4	0
BGD	5	0
BGD	6	0
BGD	7	0
BGD	8	0
BGD	10	0
BGD	12	6.78431
BGD	14	0
BGD	15	0
BGD	16	0
BGD	17	0
BGD	18	0
BGD	19	0
BGD	20	7.54217
BGD	22	6.43139
BGD	23	5.66258
BGD	24	0
BGD	1	0
BGD	2	0
BGD	3	0
BGD	4	0
BGD	5	0
BGD	6	0
BGD	7	0
BGD	8	0
BGD	9	0
BGD	10	0
BGD	11	0
BGD	12	0
BGD	13	4.69117
BGD	14	0
BGD	15	7.25439
BGD	16	7.56294
BGD	17	6.24235
BGD	18	8.29894
BGD	19	5.70893
BGD	20	0
BGD	21	7.29533
BGD	22	7.0804
BGD	23	9.76523
BGD	24	7.51086
BGD	1	0
BGD	2	0
BGD	3	0
BGD	4	0
BGD	5	0
BGD	6	0
BGD	8	0
BGD	10	0
BGD	12	0
BGD	13	5.30556
BGD	14	3.83536
BGD	15	0
BGD	16	0
BGD	17	0
BGD	18	0
BGD	19	0
BGD	20	0
BGD	21	0
BGD	23	0
BGD	24	0
BGD	1	0
BGD	2	0
BGD	3	0
BGD	4	0
BGD	5	0
BGD	6	0
BGD	7	0
BGD	8	0
BGD	9	0
BGD	10	0
BGD	11	0
BGD	12	0
BGD	13	4.20051
BGD	14	0
BGD	15	0
BGD	17	0
BGD	18	0
BGD	20	7.8155
BGD	21	6.09665
BGD	22	8.58883
BGD	23	6.78479
BGD	24	8.77426
BGD	1	0
BGD	2	0
BGD	3	0
BGD	4	0
BGD	5	0
BGD	6	0
BGD	7	0
BGD	8	0
BGD	9	0
BGD	11	5.33265
BGD	12	5.99882
BGD	13	5.54518
BGD	14	4.24777
BGD	15	4.1108
BGD	16	0
BGD	17	0
BGD	19	3.82633
BGD	20	5.92898
BGD	21	6.85613
BGD	22	6.435
BGD	23	5.95066
BGD	24	5.06715
BGD	1	0
BGD	2	0
BGD	4	0
BGD	5	0
BGD	6	0
BGD	7	0
BGD	8	0
BGD	9	0
BGD	10	3.80707
BGD	11	0
BGD	12	3.8908
BGD	13	0
BGD	14	0
BGD	15	0
BGD	16	0
BGD	18	0
BGD	20	0
BGD	21	4.5001
BGD	22	3.89226
BGD	23	4.41273
BGD	24	0
BGD	2	0
BGD	3	0
BGD	4	0
BGD	5	0
BGD	6	0
BGD	7	0
BGD	8	0
BGD	9	0
BGD	10	0
BGD	11	0
BGD	12	0
BGD	13	4.3766
BGD	14	0
BGD	15	0
BGD	16	0
BGD	17	0
BGD	18	0
BGD	19	6.26492
BGD	20	5.84439
BGD	21	7.21522
BGD	22	4.43952
BGD	23	4.40279
BGD	24	3.94461
BGD	1	0
BGD	2	0
BGD	3	0
BGD	4	0
BGD	5	0
BGD	6	0
BGD	7	0
BGD	8	0
BGD	9	0
BGD	10	5.42176
BGD	11	6.82814
BGD	12	6.36276
BGD	13	5.86908
BGD	14	5.61592
BGD	15	5.45728
BGD	16	5.70954
BGD	17	5.34921
BGD	18	4.03645
BGD	19	4.48828
BGD	21	0
BGD	22	0
BGD	23	0
BGD	24	0
BGD	3	0
BGD	4	0
BGD	5	0
BGD	6	0
BGD	7	0
BGD	8	0
BGD	9	0
BGD	10	0
BGD	11	0
BGD	12	0
BGD	13	0
BGD	14	3.86547
BGD	15	0
BGD	16	0
BGD	17	3.94584
BGD	18	0
BGD	19	0
BGD	20	0
BGD	21	0
BGD	22	3.88293
BGD	23	0
BGD	24	0
BGD	1	0
BGD	2	0
BGD	3	0
BGD	4	0
BGD	5	3.82272
BGD	6	0
BGD	7	0
BGD	8	0
BGD	9	0
BGD	10	0
BGD	11	0
BGD	12	0
BGD	13	0
BGD	14	0
BGD	15	0
BGD	16	0
BGD	17	0
BGD	18	0
BGD	19	0
BGD	20	0
BGD	22	0
BGD	23	0
BGD	24	0
BGD	1	0
BGD	2	0
BGD	3	0
BGD	4	0
BGD	5	0
BGD	6	0
BGD	7	0
BGD	9	0
BGD	11	0
BGD	12	0
BGD	13	0
BGD	15	0
BGD	16	0
BGD	17	0
BGD	18	0
BGD	19	0
BGD	20	0
BGD	21	0
BGD	22	0
BGD	24	0
BGD	1	0
BGD	2	0
BGD	3	4.0226
BGD	4	3.77847
BGD	5	0
BGD	6	0
BGD	7	0
BGD	8	0
BGD	9	0
BGD	10	0
BGD	11	0
BGD	12	3.74566
BGD	13	0
BGD	15	0
BGD	16	0
BGD	17	0
BGD	18	0
BGD	19	0
BGD	20	3.80255
BGD	21	0
BGD	22	0
BGD	23	0
BGD	24	0
BGD	1	0
BGD	2	0
BGD	3	0
BGD	4	0
BGD	5	0
BGD	6	0
BGD	7	0
BGD	8	0
BGD	9	0
BGD	10	0
BGD	11	0
BGD	12	0
BGD	13	0
BGD	15	0
BGD	16	5.32061
BGD	17	6.66167
BGD	18	0
BGD	19	5.65445
BGD	20	7.68094
BGD	21	4.53675
BGD	22	8.24867
BGD	23	4.98317
BGD	24	5.50755
BGD	1	0
BGD	2	0
BGD	3	0
BGD	4	0
BGD	5	0
BGD	6	0
BGD	7	0
BGD	8	0
BGD	9	0
BGD	10	0
BGD	11	0
BGD	13	0
BGD	14	0
BGD	15	0
BGD	16	6.18305
BGD	17	7.6689
BGD	18	4.02772
BGD	19	5.21315
BGD	20	3.77937
BGD	21	4.74325
BGD	22	0
BGD	23	0
BGD	24	0
BGD	3	0
BGD	4	0
BGD	5	0
BGD	6	0
BGD	7	0
BGD	8	0
BGD	9	0
BGD	11	0
BGD	13	0
BGD	15	0
BGD	16	0
BGD	17	3.79021
BGD	19	0
BGD	20	3.74897
BGD	21	0
BGD	22	0
BGD	23	0
BGD	24	0
BGD	1	0
BGD	2	0
BGD	4	0
BGD	5	0
BGD	6	0
BGD	7	0
BGD	8	0
BGD	9	0
BGD	10	0
BGD	11	0
BGD	12	0
BGD	13	0
BGD	14	3.94313
BGD	15	0
BGD	16	0
BGD	17	0
BGD	18	0
BGD	19	0
BGD	20	0
BGD	21	0
BGD	22	0
BGD	23	0
BGD	1	0
BGD	2	0
BGD	3	0
BGD	4	0
BGD	5	0
BGD	6	0
BGD	8	0
BGD	10	0
BGD	12	0
BGD	13	3.86818
BGD	14	0
BGD	15	0
BGD	17	0
BGD	18	0
BGD	19	7.45788
BGD	20	8.64421
BGD	21	6.35786
BGD	22	6.45306
BGD	23	6.81429
BGD	24	5.10913
BGD	2	0
BGD	3	0
BGD	4	0
BGD	5	0
BGD	6	0
BGD	7	0
BGD	8	0
BGD	9	0
BGD	10	0
BGD	11	0
BGD	12	0
BGD	15	0
BGD	16	0
BGD	17	0
BGD	19	0
BGD	20	0
BGD	21	0
BGD	22	0
BGD	23	3.70532
BGD	24	0
BGD	1	0
BGD	2	0
BGD	3	0
BGD	5	0
BGD	7	0
BGD	9	0
BGD	11	0
BGD	12	0
BGD	13	0
BGD	14	0
BGD	15	0
BGD	16	0
BGD	17	9.72579
BGD	18	7.33108
BGD	19	6.38804
BGD	20	7.09244
BGD	21	6.90603
BGD	22	5.89196
BGD	23	5.38503
BGD	24	6.63271
BGD	1	0
BGD	2	0
BGD	3	0
BGD	4	0
BGD	5	0
BGD	6	0
BGD	7	0
BGD	8	0
BGD	9	0
BGD	10	0
BGD	11	0
BGD	12	0
BGD	13	5.44012
BGD	14	6.12284
BGD	15	0
BGD	16	6.21255
BGD	17	4.18184
BGD	18	3.72278
BGD	20	0
BGD	21	0
BGD	22	0
BGD	23	4.39858
BGD	24	3.80707
BGD	1	0
BGD	2	0
BGD	3	0
BGD	4	0
BGD	5	0
BGD	6	0
BGD	7	0
BGD	9	0
BGD	10	0
BGD	12	0
BGD	13	3.95758
BGD	14	3.9934
BGD	15	0
BGD	16	5.13067
BGD	17	7.94795
BGD	18	5.03976
BGD	19	4.08852
BGD	20	7.26492
BGD	21	8.18846
BGD	22	7.45096
BGD	23	4.90069
BGD	24	7.31188
BGD	1	0
BGD	2	0
BGD	4	0
BGD	5	0
BGD	6	0
BGD	8	0
BGD	9	0
BGD	10	0
BGD	11	0
BGD	12	0
BGD	13	0
BGD	14	0
BGD	15	0
BGD	16	0
BGD	17	0
BGD	20	3.75469
BGD	21	3.73934
BGD	22	3.75439
BGD	23	0
BGD	24	0
BGD	1	0
BGD	2	0
BGD	3	0
BGD	4	0
BGD	5	0
BGD	6	0
BGD	8	3.78389
BGD	9	0
BGD	12	0
BGD	13	0
BGD	14	0
BGD	15	0
BGD	16	0
BGD	17	0
BGD	18	0
BGD	19	0
BGD	20	0
BGD	21	0
BGD	22	4.16047
BGD	23	0
BGD	24	0
BGD	2	0
BGD	3	0
BGD	4	0
BGD	5	0
BGD	6	0
BGD	7	0
BGD	8	0
BGD	9	0
BGD	10	0
BGD	11	0
BGD	12	6.28389
BGD	13	7.01568
BGD	14	7.1397
BGD	16	0
BGD	17	0
BGD	18	3.94403
BGD	19	4.49129
BGD	20	6.78088
BGD	21	0
BGD	22	5.25559
BGD	23	5.82061
BGD	24	3.81038
BGD	1	0
BGD	2	0
BGD	3	0
BGD	4	0
BGD	5	0
BGD	6	0
BGD	7	0
BGD	8	0
BGD	9	0
BGD	10	0
BGD	11	0
BGD	12	0
BGD	13	0
BGD	14	0
BGD	16	6.45246
BGD	17	0
BGD	18	6.20907
BGD	19	8.53043
BGD	20	8.26221
BGD	21	7.91041
BGD	22	4.43771
BGD	23	5.54488
BGD	24	0
BGD	1	0
BGD	2	0
BGD	3	0
BGD	4	0
BGD	5	0
BGD	7	0
BGD	9	0
BGD	10	0
BGD	11	0
BGD	12	0
BGD	14	0
BGD	15	0
BGD	16	0
BGD	17	0
BGD	18	6.51477
BGD	19	7.02471
BGD	20	5.1108
BGD	21	7.2869
BGD	22	7.4922
BGD	23	6.41664
BGD	24	0
BGD	1	0
BGD	2	0
BGD	3	0
BGD	4	3.84379
BGD	5	0
BGD	6	0
BGD	9	5.94397
BGD	11	0
BGD	12	5.29539
BGD	14	4.95096
BGD	15	4.74892
BGD	16	4.26041
BGD	17	5.67402
BGD	18	0
BGD	20	4.40972
BGD	21	4.75083
BGD	23	5.03103
BGD	24	4.70156
BGD	1	0
BGD	2	0
BGD	3	0
BGD	4	0
BGD	5	0
BGD	6	0
BGD	7	0
BGD	8	0
BGD	9	0
BGD	10	0
BGD	11	0
BGD	12	6.58913
BGD	13	7.4919
BGD	14	8.27967
BGD	15	9.47143
BGD	16	5.21104
BGD	19	4.28178
BGD	20	5.73031
BGD	21	5.56203
BGD	22	4.10448
BGD	23	4.19418
BGD	24	4.12555
BGD	1	0
BGD	2	0
BGD	3	0
BGD	4	0
BGD	5	0
BGD	6	0
BGD	7	0
BGD	8	3.97805
BGD	9	0
BGD	10	0
BGD	11	0
BGD	12	0
BGD	13	0
BGD	14	0
BGD	15	0
BGD	16	0
BGD	17	3.93801
BGD	18	0
BGD	19	0
BGD	20	4.07227
BGD	21	0
BGD	22	0
BGD	23	0
BGD	24	0
BGD	1	0
BGD	2	0
BGD	3	0
BGD	4	0
BGD	5	0
BGD	6	0
BGD	7	0
BGD	8	0
BGD	9	0
BGD	10	0
BGD	12	0
BGD	13	0
BGD	14	0
BGD	15	0
BGD	16	4.50845
BGD	17	0
BGD	19	0
BGD	20	0
BGD	21	0
BGD	22	0
BGD	23	0
BGD	24	0
BGD	1	0
BGD	3	0
BGD	4	0
BGD	5	0
BGD	6	0
BGD	7	0
BGD	8	0
BGD	9	3.76131
BGD	10	0
BGD	11	0
BGD	12	0
BGD	13	0
BGD	14	0
BGD	15	0
BGD	16	0
BGD	17	0
BGD	18	0
BGD	19	0
BGD	20	0
BGD	21	0
BGD	23	0
BGD	24	0
BGD	1	0
BGD	2	0
BGD	3	0
BGD	4	0
BGD	5	0
BGD	6	0
BGD	7	0
BGD	8	0
BGD	9	0
BGD	10	0
BGD	11	0
BGD	12	0
BGD	13	0
BGD	14	4.03314
BGD	15	0
BGD	16	0
BGD	17	0
BGD	18	0
BGD	19	0
BGD	20	0
BGD	21	5.74205
BGD	22	7.31339
BGD	23	5.91303
BGD	24	6.12766
BGD	1	0
BGD	2	0
BGD	3	0
BGD	4	0
BGD	5	0
BGD	6	0
BGD	7	0
BGD	8	0
BGD	9	0
BGD	10	0
BGD	11	0
BGD	12	0
BGD	13	0
BGD	14	0
BGD	15	0
BGD	16	0
BGD	17	8.6403
BGD	18	6.33747
BGD	20	6.28961
BGD	22	6.29924
BGD	23	0
BGD	24	5.21706
BGD	1	0
BGD	3	0
BGD	4	3.76041
BGD	6	0
BGD	9	0
BGD	10	0
BGD	11	0
BGD	12	0
BGD	13	0
BGD	14	0
BGD	15	4.67341
BGD	16	0
BGD	17	0
BGD	18	0
BGD	19	3.81941
BGD	21	4.34379
BGD	1	0
BGD	2	0
BGD	3	0
BGD	4	0
BGD	6	0
BGD	7	0
BGD	8	0
BGD	9	0
BGD	10	0
BGD	11	0
BGD	12	0
BGD	14	0
BGD	15	6.58521
BGD	17	4.86155
BGD	18	7.33416
BGD	19	4.90911
BGD	20	7.58762
BGD	21	5.89587
BGD	22	7.74385
BGD	23	6.29503
BGD	24	5.41875
BGD	1	0
BGD	2	8.59063
BGD	3	0
BGD	4	0
BGD	5	0
BGD	6	0
BGD	7	0
BGD	8	0
BGD	9	0
BGD	10	0
BGD	11	0
BGD	12	0
BGD	13	0
BGD	14	0
BGD	15	0
BGD	16	0
BGD	17	0
BGD	18	0
BGD	20	0
BGD	21	0
BGD	22	0
BGD	23	0
BGD	24	0
BGD	1	0
BGD	3	0
BGD	4	0
BGD	5	0
BGD	6	0
BGD	7	3.89858
BGD	8	0
BGD	9	0
BGD	10	0
BGD	11	0
BGD	12	0
BGD	13	0
BGD	14	0
BGD	15	0
BGD	16	0
BGD	17	3.76703
BGD	18	3.92206
BGD	20	3.876
BGD	21	0
BGD	23	6.06775
BGD	24	3.96571
BGD	1	0
BGD	2	0
BGD	3	0
BGD	4	0
BGD	5	0
BGD	6	0
BGD	7	0
BGD	8	0
BGD	9	0
BGD	10	0
BGD	11	0
BGD	12	0
BGD	13	0
BGD	14	0
BGD	15	0
BGD	17	0
BGD	18	0
BGD	20	0
BGD	21	0
BGD	22	0
BGD	23	0
BGD	24	0
BGD	1	0
BGD	4	0
BGD	5	0
BGD	7	0
BGD	9	0
BGD	10	0
BGD	11	0
BGD	12	0
BGD	13	0
BGD	14	3.86005
BGD	15	0
BGD	16	0
BGD	17	0
BGD	18	0
BGD	19	0
BGD	20	0
BGD	21	0
BGD	22	0
BGD	23	0
BGD	24	0
BGD	1	0
BGD	2	0
BGD	3	0
[truncated: 32,616 more rows]

## Sheet: Figure 2a
Figure 2a	EED biomarker score in BGD and PEL
Country_ID	EED Score				Mann Whitney test
BGD	1.01474				P value	<0.0001
BGD	8.3576				Exact or approximate P value?	Approximate
BGD	3.15919				P value summary	****
BGD	3.59569				Significantly different (P < 0.05)?	Yes
BGD	10.897				One- or two-tailed P value?	Two-tailed
BGD	0.56916				Sum of ranks in column A,B	29748 , 38517
BGD	2.2737				Mann-Whitney U	11027
BGD	1.69847
BGD	4.34933
BGD	4.34864
BGD	0.806224
BGD	5.23988
BGD	9.25281
BGD	3.5613
BGD	0.92206
BGD	8.2462
BGD	4.62405
BGD	3.21451
BGD	8.75137
BGD	0.53
BGD	0.17
BGD	4.49842
BGD	6.54574
BGD	3.56693
BGD	3.34968
BGD	0.679536
BGD	11.2759
BGD	7.31534
BGD	2.55778
BGD	6.12658
BGD	3.84172
BGD	0.54542
BGD	2.65204
BGD	1.32702
BGD	1.45573
BGD	1.97576
BGD	3.15054
BGD	2.60625
BGD	4.44381
BGD	1.82524
BGD	5.36418
BGD	4.29509
BGD	7.61984
BGD	2.41867
BGD	2.67833
BGD	4.55788
BGD	6.4256
BGD	5.54617
BGD	4.72194
BGD	0.875424
BGD	9.12908
BGD	5.98665
BGD	3.89579
BGD	6.26401
BGD	1.92948
BGD	1.63932
BGD	3.26498
BGD	3.58736
BGD	1.06672
BGD	2.16891
BGD	9.65202
BGD	4.42842
BGD	2.50738
BGD	0.71505
BGD	1.46
BGD	4.21
BGD	3.72188
BGD	5.58799
BGD	9.7557
BGD	0.5325
BGD	3.3766
BGD	3.93344
BGD	2.91085
BGD	5.32899
BGD	5.75653
BGD	1.02886
BGD	3.46783
BGD	3.31683
BGD	2.16891
BGD	1.25878
BGD	4.12837
BGD	6.83578
BGD	3.02351
BGD	1.09553
BGD	7.09067
BGD	5.77589
BGD	9.16341
BGD	2.17089
BGD	1.06672
BGD	0.68336
BGD	2.00854
BGD	2.1377
BGD	0.950424
BGD	4.1905
BGD	1.7357
BGD	3.36474
BGD	6.83994
BGD	2.91359
BGD	1.67223
BGD	2.28274
BGD	4.05034
BGD	2.47055
BGD	2.5305
BGD	2.62929
BGD	0.51888
BGD	2.02645
BGD	6.99071
BGD	2.39712
BGD	6.25204
BGD	1.65096
BGD	0.15
BGD	3.7473
BGD	0.658342
BGD	5.65518
BGD	7.44061
BGD	3.48
BGD	5.34969
BGD	4.85029
BGD	3.27628
BGD	2.19556
BGD	3.64658
BGD	1.65054
BGD	3.79547
BGD	4.74765
BGD	1.80602
BGD	2.86986
BGD	2.85793
BGD	3.69387
BGD	2.7323
BGD	1.22353
BGD	2.49196
BGD	2.17166
BGD	3.5769
BGD	5.02561
BGD	2.80725
BGD	5.17255
BGD	5.55228
BGD	6.29391
BGD	6.89519
BGD	6.23808
BGD	5.58565
BGD	2.79034
BGD	2.74321
BGD	1.71031
BGD	1.53556
BGD	2.28994
BGD	2.45249
BGD	1.34256
BGD	10.6944
BGD	2.40577
BGD	4.50391
BGD	8.4324
BGD	3.02551
BGD	3.63604
BGD	2.93658
BGD	1.93545
BGD	1.21445
BGD	7.51309
BGD	2.88268
BGD	2.16557
BGD	1.45975
BGD	1.75061
BGD	2.27918
BGD	2.63352
BGD	2.30323
BGD	5.38716
BGD	0.857232
BGD	5.00972
BGD	3.9837
BGD	1.81339
BGD	6.24165
BGD	2.18608
BGD	3.36172
BGD	1.86931
BGD	4.93378
BGD	3.50382
BGD	5.12367
BGD	7.75716
BGD	5.89942
BGD	5.04439
BGD	2.48602
BGD	3.6745
BGD	2.31815
BGD	4.9359
BGD	6.63633
BGD	3.08257
BGD	1.38042
BGD	2.55649
BGD	5.4111
BGD	2.13968
BGD	1.92229
BGD	7.18421
BGD	10.7057
PEL	9.59613
PEL	9.11174
PEL	6.1476
PEL	4.52427
PEL	1.80673
PEL	1.14955
PEL	4.94471
PEL	6.53758
PEL	0.67723
PEL	7.72392
PEL	3.09659
PEL	8.31218
PEL	4.90009
PEL	3.08918
PEL	5.79728
PEL	9.78633
PEL	12.0296
PEL	1.67434
PEL	3.73287
PEL	3.20185
PEL	8.21012
PEL	4.44611
PEL	3.66437
PEL	5.96748
PEL	2.27016
PEL	6.00056
PEL	5.15012
PEL	2.2031
PEL	3.7254
PEL	3.06613
PEL	1.46972
PEL	7.25204
PEL	3.81861
PEL	10.0201
PEL	9.14093
PEL	2.28085
PEL	1.09208
PEL	0.996868
PEL	5.7465
PEL	7.12564
PEL	10.4769
PEL	3.78195
PEL	23.0137
PEL	2.6248
PEL	2.5067
PEL	5.98252
PEL	3.60396
PEL	8.02645
PEL	6.04084
PEL	4.34852
PEL	11.3244
PEL	3.0653
PEL	7.29191
PEL	9.05035
PEL	2.72292
PEL	1.18518
PEL	13.396
PEL	8.46132
PEL	9.52477
PEL	2.69844
PEL	3.08395
PEL	2.31059
PEL	7.29823
PEL	6.24978
PEL	6.8936
PEL	1.73045
PEL	3.53031
PEL	1.68873
PEL	9.18735
PEL	6.23962
PEL	2.01325
PEL	4.51451
PEL	10.5189
PEL	3.2247
PEL	6.90016
PEL	7.26846
PEL	1.04755
PEL	3.3351
PEL	7.60588
PEL	2.8717
PEL	3.8655
PEL	4.43694
PEL	4.06624
PEL	3.54436
PEL	9.92535
PEL	1.35045
PEL	4.37388
PEL	0.58858
PEL	2.8648
PEL	21.4242
PEL	10.0369
PEL	4.91684
PEL	4.93133
PEL	2.38523
PEL	3.18907
PEL	14.0789
PEL	10.3361
PEL	3.62717
PEL	5.52261
PEL	2.62596
PEL	8.96156
PEL	15.3767
PEL	4.0129
PEL	5.86268
PEL	5.32616
PEL	6.26171
PEL	2.42318
PEL	5.41996
PEL	11.3152
PEL	5.28064
PEL	10.0035
PEL	2.58761
PEL	17.8401
PEL	4.28444
PEL	6.68811
PEL	5.03507
PEL	2.52515
PEL	4.37845
PEL	2.5372
PEL	3.21603
PEL	8.61191
PEL	13.4561
PEL	4.01032
PEL	7.63714
PEL	4.81267
PEL	6.07307
PEL	1.41571
PEL	13.8026
PEL	2.89332
PEL	8.33478
PEL	1.36923
PEL	8.26366
PEL	1.13291
PEL	9.81689
PEL	4.35203
PEL	2.03605
PEL	6.21988
PEL	3.19262
PEL	4.34235
PEL	17.4708
PEL	6.93701
PEL	8.71465
PEL	6.34138
PEL	13.2682
PEL	6.14781
PEL	2.57326
PEL	1.1671
PEL	6.63617
PEL	20.5093
PEL	2.96256
PEL	5.97288
PEL	10.1033
PEL	1.87495
PEL	7.90358
PEL	14.4812
PEL	3.39931
PEL	9.99654
PEL	6.67105
PEL	6.17966
PEL	3.86975
PEL	7.5377
PEL	4.04484
PEL	5.94252
PEL	1.8685
PEL	9.86504
PEL	2.98056
PEL	4.72842
PEL	13.3303
PEL	6.18637
PEL	4.13811
PEL	4.52643
PEL	2.6147
PEL	11.4887
PEL	4.7688
PEL	6.82559
PEL	1.80589

## Sheet: Figure 2b-e
Figure 2b-e	Total calories (kcal) from complementary food (b) and % kcal of Carbohydrates c), Protein (d), and Fat (e) at 15 months of age (BGD and PEL)
Country_ID	Total calories (kcal)	%Carbohyrate	%Protein	%Fat
BGD	201.383	79.51054	10.38958	5.925139
BGD	529.843	74.1671	9.014444	16.04173
BGD	98.0281	71.97773	10.70509	12.77175
BGD	401.331	46.12388	8.656985	41.65465
BGD	284.427	65.19875	5.283607	30.43889
BGD	198.811	55.5862	9.887169	27.93238
BGD	169.596	58.85705	13.23805	22.24156
BGD	238.955	52.27227	18.56015	26.38325
BGD	265.609	68.96393	11.10384	13.82483
BGD	138.342	64.59238	10.92712	17.96851
BGD	143.63	63.96435	11.87774	22.48277
BGD	291.726	55.73833	14.542	25.07836
BGD	373.596	55.07979	16.02051	23.54671
BGD	365.728	55.8143	12.9528	27.40399
BGD	512.536	56.2062	10.2748	30.32043
BGD	167.38	73.71012	6.667463	16.34604
BGD	212.4	72.89957	7.267057	16.97376
BGD	391.676	56.61767	12.87147	20.86145
BGD	195.878	39.82949	17.07716	32.76249
BGD	229.993	65.37962	12.02261	19.38969
BGD	153.341	69.67043	10.33276	15.19081
BGD	350.777	60.64708	5.267164	33.19801
BGD	94.9818	50.65813	16.88113	28.60653
BGD	297.649	43.39877	13.77999	41.95378
BGD	966.074	69.13535	12.88473	11.37603
BGD	453.66	68.5295	9.888454	18.90264
BGD	262.235	60.41944	12.94748	19.4322
BGD	181.197	63.37654	12.00417	17.7291
BGD	320.155	76.25111	9.406199	12.77776
BGD	681.804	65.7888	15.21142	17.77128
BGD	344.244	48.05865	16.33258	32.07634
BGD	160.97	67.59935	12.25498	18.73248
BGD	117.753	57.96355	13.12677	25.67469
BGD	424.591	53.08568	13.64298	29.92577
BGD	235.66	44.62097	17.95166	34.17913
BGD	405.162	24.72196	21.60716	51.52605
BGD	621.553	73.88609	9.217299	13.61903
BGD	222.033	51.82771	11.92546	35.05958
BGD	439.744	56.89482	13.96576	28.61005
BGD	116.765	69.29782	7.460455	19.8437
BGD	297.663	41.90322	19.05618	37.63477
BGD	318.005	68.33832	9.033554	16.62141
BGD	314.157	69.87935	6.943282	21.09904
BGD	225.251	66.01962	9.073982	18.79187
BGD	198.358	72.19204	10.10055	13.07321
BGD	183.768	66.48379	14.06582	14.39569
BGD	235.837	79.85661	9.1197	6.775663
BGD	71.361	58.04011	12.10745	18.72872
BGD	199.183	38.89284	19.61129	41.04292
BGD	280	76.84055	8.365568	11.66721
BGD	453.358	69.27456	11.15287	18.55832
BGD	475.406	74.81479	8.506413	14.38392
BGD	436.347	66.46104	12.57045	15.64321
BGD	215.97	76.14132	10.80372	5.721628
BGD	224.891	74.89868	9.147899	10.18694
BGD	261.202	60.40536	15.36282	21.64187
BGD	215.926	39.41903	19.02317	39.38346
BGD	608.898	62.8895	13.83024	20.70436
BGD	510.913	51.93186	12.82646	34.18084
BGD	252.532	52.56583	16.62315	25.44306
BGD	340.407	76.35549	9.842697	8.789898
BGD	273.98	63.94258	13.43659	20.99549
BGD	317.901	70.07196	10.60229	12.626
BGD	146.077	56.60576	15.1071	26.44975
BGD	458.863	62.9822	11.34526	20.11483
BGD	86.86	78.63228	7.004375	11.4391
BGD	512.42	73.19602	11.09777	13.22126
BGD	334.439	72.12772	10.46074	16.281
BGD	364.715	46.37483	17.77881	33.38598
BGD	149.154	59.03743	12.07722	24.20258
BGD	457.271	60.94247	12.8038	20.39882
BGD	224.69	67.30802	9.750679	16.17028
BGD	361.218	39.71969	19.88116	38.118
BGD	310.312	63.7429	9.483628	21.00869
BGD	163.214	51.28743	12.18649	34.83627
BGD	525.986	67.7812	10.36628	20.63296
BGD	460.566	46.52432	14.00885	37.55735
BGD	355.565	77.27411	12.5713	6.35883
BGD	274.591	17.58692	18.97225	62.21719
BGD	324.658	72.27923	11.53535	12.18749
BGD	342.41	62.16103	10.88309	25.14617
BGD	148.547	49.74543	8.154472	37.22829
BGD	631.945	61.28795	8.729687	29.58026
BGD	449.142	65.50433	12.39538	18.89364
BGD	488.416	74.69469	11.8648	5.75104
BGD	91.052	77.5548	10.35716	4.576506
BGD	288.303	48.73314	15.70125	33.50879
BGD	426.316	47.41841	10.18615	39.66794
BGD	460.948	80.8532	5.624929	13.18209
BGD	107.102	57.0927	15.14664	19.34244
BGD	89.3752	66.88657	12.68898	12.05972
BGD	345.4	66.47916	13.75508	16.47804
BGD	201.339	56.46576	11.06154	23.64445
BGD	218.97	75.88356	10.15136	8.085503
BGD	58.2817	70.81606	5.933252	20.68797
BGD	227.274	74.2221	10.4568	13.08772
BGD	218.976	60.93386	12.62276	18.48533
BGD	448.043	36.71101	10.83743	47.64135
BGD	363.397	54.72582	11.82244	30.95466
BGD	262.739	42.50606	19.36066	35.80626
BGD	258.609	57.62769	10.22269	26.32739
BGD	168.689	64.80312	11.58152	17.10161
BGD	646.562	68.47135	11.33479	15.5058
BGD	95.997	50.22699	11.63453	28.24307
BGD	25.16	76.94753	7.583466	11.91177
BGD	392.07	58.28042	14.32836	23.9922
BGD	179.48	57.922	13.12503	19.88745
BGD	358.039	65.94932	10.25664	24.24681
BGD	259.339	72.99918	8.368359	13.83634
BGD	608.448	55.61182	12.85225	26.36746
BGD	317.971	64.44368	13.57255	19.62856
BGD	152.678	76.01881	6.612609	12.85057
BGD	337.567	68.18668	11.71845	17.34723
BGD	170.548	29.39509	16.02878	52.68974
BGD	211.28	41.12079	17.77357	38.00549
BGD	200.154	69.71202	10.34962	14.21848
BGD	276.26	47.74424	18.89383	31.53557
BGD	145.352	56.42028	12.1966	29.1513
BGD	287.463	77.26634	8.957263	11.29231
BGD	197.981	65.27138	13.29927	15.19829
BGD	50.76	69.97636	6.524823	21.48936
BGD	115.583	56.26136	13.96541	24.43445
BGD	63.764	74.67536	9.986827	11.12226
BGD	332.644	54.86222	13.10012	26.65875
BGD	271.172	58.04011	12.10745	18.72872
BGD	272.437	74.02572	9.478588	11.23327
BGD	515.534	77.1161	5.646186	14.81228
BGD	205.029	68.81979	8.924768	19.01493
BGD	237.796	71.52899	10.32483	10.24157
BGD	333.827	75.44344	8.864104	13.08021
BGD	341.429	59.95367	15.52838	20.30495
BGD	58.888	64.60943	10.55291	16.70459
BGD	130.324	71.76207	8.353334	15.11003
BGD	549.65	63.95454	9.340919	24.22966
BGD	79.373	67.50507	13.06288	17.89047
BGD	96.733	60.57043	14.45587	15.6474
BGD	131.538	68.65849	6.626222	21.51165
BGD	432.363	68.68333	10.48655	17.91035
BGD	414.868	52.40002	11.58314	33.52728
BGD	398.153	70.65085	8.333582	16.58416
BGD	416.964	49.83438	15.50473	29.96048
BGD	243.787	49.39794	17.3217	29.28851
BGD	228.877	68.02408	11.54334	12.78925
BGD	171.045	61.26107	12.34061	26.1247
BGD	272.991	47.67914	11.5989	35.02032
BGD	0	0	0	0
BGD	280.531	73.41972	8.606547	12.27716
BGD	322.093	57.22817	14.43198	25.80689
BGD	394.823	71.62656	9.123674	15.04288
BGD	423.27	52.69654	14.14349	27.10821
BGD	383.693	67.82544	12.12241	13.28704
BGD	501.307	43.42741	17.7306	37.00053
BGD	401.623	54.5655	15.0826	23.55306
BGD	315.654	45.07588	17.17347	37.45305
BGD	354.902	66.30691	9.852737	18.84231
BGD	315.627	43.93578	13.90882	35.91793
BGD	551.849	45.35516	12.02285	41.95278
BGD	386.128	71.98882	10.41086	15.03389
PEL	262.397	53.52901	15.81404	29.54052
PEL	697.087	74.46333	9.488229	16.87871
PEL	523.982	63.00987	9.336143	27.50463
PEL	370.059	76.80217	7.989285	12.26038
PEL	307.347	48.31399	17.74289	31.95345
PEL	275.092	89.34572	5.436288	7.396352
PEL	394.791	71.26796	10.46899	14.93022
PEL	432.832	78.60007	7.411743	13.71891
PEL	333.11	73.82433	11.83908	12.48075
PEL	571.198	73.86998	9.017461	17.55626
PEL	634.018	69.58542	9.906707	19.83108
PEL	575.036	52.68456	15.42983	30.57793
PEL	336.693	47.15637	16.61146	34.28344
PEL	457.986	69.95198	13.20468	14.54824
PEL	1083.2	68.10104	9.390841	20.87185
PEL	496.98	82.14633	7.715342	11.7226
PEL	437.802	76.54179	9.141071	10.83377
PEL	776.536	73.5311	8.676973	16.67831
PEL	248.678	73.93706	7.760077	8.618817
PEL	613.523	63.81861	11.75962	23.58977
PEL	431.698	68.73174	11.68732	16.40869
PEL	734.149	67.29782	9.230853	23.1744
PEL	1329.89	54.15588	11.09175	34.29385
PEL	1164.44	76.26581	8.554526	15.61984
PEL	1006.88	76.99689	7.468118	15.38878
PEL	797.586	71.59299	12.17177	13.49718
PEL	935.289	81.16774	6.723359	13.59391
PEL	305.803	68.31374	10.91111	21.24066
PEL	428.186	78.02359	6.662087	14.96867
PEL	1140.91	43.83104	17.77135	37.58988
PEL	362.596	59.21295	10.73621	29.33507
PEL	1100.38	68.64648	9.579025	20.6833
PEL	969.815	71.20073	11.29727	16.1311
PEL	373.727	71.60158	11.12671	16.1116
PEL	982.967	64.70695	12.30199	22.48508
PEL	1539.23	60.84085	10.58605	25.13263
PEL	1297.37	73.73186	9.155464	17.37073
PEL	1559.12	43.62873	13.68987	42.24221
PEL	967.78	52.98672	13.54586	33.35112
PEL	675.807	66.35818	14.45311	17.33838
PEL	2169.02	83.66711	5.182687	9.432086
PEL	850.273	70.68954	8.323027	19.09374
PEL	1435.42	73.9427	9.947065	16.30584
PEL	877.878	80.11222	9.560767	10.45783
PEL	1253.81	36.98211	14.45527	48.10183
PEL	622.132	80.39171	8.186643	12.35429
PEL	1291.01	78.96837	8.120379	12.62213
PEL	580.074	68.98125	16.28762	12.65825
PEL	728.819	70.11209	11.93134	17.92399
PEL	748.65	61.58714	11.02963	26.19552
PEL	619.315	67.92352	14.35302	14.89241
PEL	768.142	68.44463	11.40289	19.56402
PEL	537.526	72.33099	10.37484	17.17745
PEL	571.3	54.20002	12.42562	32.77428
PEL	759.601	67.43342	10.29984	23.05133
PEL	656.342	77.31916	9.012661	10.24876
PEL	631.007	69.34524	12.72233	15.91721
PEL	363.416	84.54109	6.896802	8.489397
PEL	437.881	88.26525	4.928292	5.530345
PEL	844.17	72.19928	8.287434	20.26955
PEL	625.978	85.55776	4.749707	9.302
PEL	773.706	82.09624	10.16463	10.64834
PEL	724.803	72.36978	9.35245	15.12855
PEL	413.162	67.9336	9.919751	21.74966
PEL	646.875	60.69963	8.717934	29.99391
PEL	632.176	82.4622	9.185314	8.894338
PEL	589.417	51.56372	23.77563	23.23096
PEL	801.434	68.52541	8.327311	23.73189
PEL	1162.36	70.17038	9.655457	19.36321
PEL	752.173	67.74481	12.42293	18.01638
PEL	675.336	72.10378	10.07238	18.92139
PEL	228.125	85.21582	8.784586	5.186988
PEL	244.902	79.12518	11.05138	10.2501
PEL	491.447	83.56698	7.618277	10.04562
PEL	267.67	76.90575	7.848474	14.32221
PEL	719.14	56.09252	14.45847	28.92148
PEL	1088.06	74.90786	9.43976	15.14247
PEL	542.589	75.10178	9.349496	13.42218
PEL	705.687	77.13235	6.954835	17.45768
PEL	1117.82	64.92106	11.88326	24.92188
PEL	611.155	74.92513	9.578414	14.46822
PEL	889.135	70.40552	13.89944	14.85257
PEL	699.535	76.14165	9.071366	12.57643
PEL	474.466	73.59984	11.02186	15.92384
PEL	386.283	64.77413	6.866525	28.106
PEL	787.417	70.77391	8.10275	20.44526
PEL	976.736	63.54906	8.835326	26.16611
PEL	643.504	78.6459	5.361571	16.37132
PEL	415.129	66.85239	10.87464	21.65317
PEL	309.158	72.8838	17.27559	9.668553
PEL	568.218	60.31344	10.56925	28.05658
PEL	546.92	70.18797	14.38135	13.65118
PEL	835.138	80.13857	7.61075	14.60903
PEL	340.375	79.80244	6.260795	15.2265
PEL	429.834	45.45427	15.54425	34.19736
PEL	498.841	77.80241	10.98258	10.56006
PEL	696.309	68.9067	9.487792	22.48428
PEL	569.614	60.97589	12.27585	25.0241
PEL	853.288	65.57502	9.928011	23.96513
PEL	291.152	53.30235	11.46877	33.53256
PEL	694.992	64.79758	10.22562	23.74687
PEL	344.279	83.99501	5.811287	9.180953
PEL	406.566	80.31414	8.424361	12.436
PEL	346.566	71.07721	9.270905	21.089
PEL	1505.35	81.67892	7.744307	11.17745
PEL	701.928	59.52649	11.41212	25.99123
PEL	732.421	57.33813	11.65551	28.87833
PEL	640.165	77.83153	8.897719	14.60149
PEL	290.774	73.12802	9.180374	18.25889
PEL	442.469	69.22665	11.55913	19.75123
PEL	721.043	73.35108	7.773533	18.18738
PEL	551.927	68.08976	10.98038	19.99932
PEL	890.859	73.58125	9.595331	17.87934
PEL	389.387	56.43741	11.06139	32.11194
PEL	901.041	73.92691	7.832888	17.36763
PEL	552.317	60.97564	14.20504	23.24224
PEL	964.67	70.08672	15.12476	14.67163
PEL	862.885	72.28802	10.03981	15.31222
PEL	474.337	72.99386	11.95239	14.55983
PEL	406.257	79.29809	7.726251	14.3378
PEL	198.822	53.3512	12.39549	32.11882
PEL	692.082	54.1058	11.25694	32.38462
PEL	379.093	69.35895	12.20912	18.24134
PEL	684.592	81.63715	8.704803	8.457388
PEL	519.423	47.96704	10.48718	40.87423
PEL	560.719	85.89461	6.591282	7.576221
PEL	786.629	45.02807	16.44046	37.3406
PEL	860.276	66.30766	11.63092	19.94287
PEL	327.392	80.04977	7.346563	13.1874
PEL	171.12	82.74895	11.49509	3.018934
PEL	463.158	72.54989	8.85913	19.53245
PEL	814.33	71.2183	10.53093	16.88676
PEL	386.496	65.99875	12.16937	20.43964
PEL	610.985	83.132	7.085828	7.001145
PEL	1768.1	77.45822	7.699117	15.98693
PEL	485.283	78.13607	8.282997	12.50355
PEL	647.38	80.38067	12.67537	7.229651
PEL	627.607	79.6734	9.602922	9.326657
PEL	377.198	72.00784	8.872635	18.12578
PEL	638.631	66.66862	12.22364	19.35174
PEL	699.776	68.33416	10.78224	18.52982
PEL	365.178	79.19676	9.463908	10.27773
PEL	756.551	73.19447	8.859756	18.26884
PEL	757.737	67.06763	8.991728	23.31015
PEL	1056.76	64.78177	9.635417	25.59697
PEL	562.42	84.35325	6.260839	11.40463
PEL	510.063	80.55729	7.712647	10.2435
PEL	692.868	65.66408	13.62599	20.31324
PEL	531.388	54.93652	13.49279	32.13223
PEL	605.842	69.95477	14.98921	11.86338
	p<2.22e-16	p=1.1e-10	p=1.2e-05	p=0.0023

## Sheet: Figure 2h
Giardia H3 challenge in 3-week old SPF C57Bl/6 wild type mice weaned onto either control or protein deficient diet
Figure 2h: Giardia enumeration in small intestine on day 10
Mouse ID	Cage	Environment	Mouse age (days) at day 0	Mouse sex	Mouse Background	Genetics	Source	Diet	Challenge	Trophozoites/ small intestine						Holm-Šídák's multiple comparisons test	Mean Diff.	Below threshold?	Summary	Adjusted P Value
1	A	Specific pathogen free, individually ventilated cage	31	Male	C57Bl/6	wild-type	Jackson Laboratories	Control Diet	PBS	nd						CD vs. CD Giardia	0	No	ns	>0.9999
2	A	Specific pathogen free, individually ventilated cage	31	Male	C57Bl/6	wild-type	Jackson Laboratories	Control Diet	PBS	nd						CD vs. PD	0	No	ns	>0.9999
3	B	Specific pathogen free, individually ventilated cage	31	Male	C57Bl/6	wild-type	Jackson Laboratories	Control Diet	PBS	nd						CD vs. PD Giardia	-334167	Yes	*	0.0458
4	B	Specific pathogen free, individually ventilated cage	31	Male	C57Bl/6	wild-type	Jackson Laboratories	Control Diet	PBS	nd						CD Giardia vs. PD	0	No	ns	>0.9999
5	C	Specific pathogen free, individually ventilated cage	31	Male	C57Bl/6	wild-type	Jackson Laboratories	Control Diet	PBS	nd						CD Giardia vs. PD Giardia	-334167	Yes	*	0.0458
6	C	Specific pathogen free, individually ventilated cage	31	Male	C57Bl/6	wild-type	Jackson Laboratories	Control Diet	PBS	nd						PD vs. PD Giardia	-334167	Yes	*	0.0458
7	D	Specific pathogen free, individually ventilated cage	31	Male	C57Bl/6	wild-type	Jackson Laboratories	Control Diet	Giardia H3 cysts	nd
8	D	Specific pathogen free, individually ventilated cage	31	Male	C57Bl/6	wild-type	Jackson Laboratories	Control Diet	Giardia H3 cysts	nd
9	E	Specific pathogen free, individually ventilated cage	31	Male	C57Bl/6	wild-type	Jackson Laboratories	Control Diet	Giardia H3 cysts	nd
10	E	Specific pathogen free, individually ventilated cage	31	Male	C57Bl/6	wild-type	Jackson Laboratories	Control Diet	Giardia H3 cysts	nd
11	F	Specific pathogen free, individually ventilated cage	31	Male	C57Bl/6	wild-type	Jackson Laboratories	Control Diet	Giardia H3 cysts	nd
12	F	Specific pathogen free, individually ventilated cage	31	Male	C57Bl/6	wild-type	Jackson Laboratories	Control Diet	Giardia H3 cysts	nd
13	G	Specific pathogen free, individually ventilated cage	31	Male	C57Bl/6	wild-type	Jackson Laboratories	Protein Deficient Diet	PBS	nd
14	G	Specific pathogen free, individually ventilated cage	31	Male	C57Bl/6	wild-type	Jackson Laboratories	Protein Deficient Diet	PBS	nd
15	H	Specific pathogen free, individually ventilated cage	31	Male	C57Bl/6	wild-type	Jackson Laboratories	Protein Deficient Diet	PBS	nd
16	H	Specific pathogen free, individually ventilated cage	31	Male	C57Bl/6	wild-type	Jackson Laboratories	Protein Deficient Diet	PBS	nd
17	I	Specific pathogen free, individually ventilated cage	31	Male	C57Bl/6	wild-type	Jackson Laboratories	Protein Deficient Diet	PBS	nd
18	I	Specific pathogen free, individually ventilated cage	31	Male	C57Bl/6	wild-type	Jackson Laboratories	Protein Deficient Diet	PBS	nd
19	J	Specific pathogen free, individually ventilated cage	31	Male	C57Bl/6	wild-type	Jackson Laboratories	Protein Deficient Diet	Giardia H3 cysts	10000
20	J	Specific pathogen free, individually ventilated cage	31	Male	C57Bl/6	wild-type	Jackson Laboratories	Protein Deficient Diet	Giardia H3 cysts	200000
21	K	Specific pathogen free, individually ventilated cage	31	Male	C57Bl/6	wild-type	Jackson Laboratories	Protein Deficient Diet	Giardia H3 cysts	nd
22	K	Specific pathogen free, individually ventilated cage	31	Male	C57Bl/6	wild-type	Jackson Laboratories	Protein Deficient Diet	Giardia H3 cysts	200000
23	L	Specific pathogen free, individually ventilated cage	31	Male	C57Bl/6	wild-type	Jackson Laboratories	Protein Deficient Diet	Giardia H3 cysts	600000
24	L	Specific pathogen free, individually ventilated cage	31	Male	C57Bl/6	wild-type	Jackson Laboratories	Protein Deficient Diet	Giardia H3 cysts	1000000
										nd= none detected
										nd value for statistical comparisons = 1000 (=1 log below the limit of detection)

## Sheet: Figure 2i
Giardia H3 challenge in 3-week old SPF C57Bl/6 wild type mice weaned onto either control or protein deficient diet
Figure 2i: Mouse growth after Giardia Challenge and through 10 days																					Bonferroni's multiple comparisons test	Mean Diff.	95.00% CI of diff.	Below threshold?	Summary	Adjusted P Value
										Absolute weight					% initial weight change
Mouse ID	Cage	Environment	Mouse age at day 0	Mouse sex	Mouse Background	Genetics	Source	Diet	Challenge	Day 0	Day 3	Day 5	Day 7	Day 10	Day 0	Day 3	Day 5	Day 7	Day 10		Day 0
1	A	Specific pathogen free, individually ventilated cage	31	Male	C57Bl/6	wild-type	Jackson Laboratories	Control Diet	PBS	19.97	21.02	21.54	22.06	22.95	100	105.258	107.862	110.466	114.922		CD Giardia vs. CD	0	-3.290 to 3.290	No	ns	>0.9999
2	A	Specific pathogen free, individually ventilated cage	31	Male	C57Bl/6	wild-type	Jackson Laboratories	Control Diet	PBS	22.26	22.42	22.82	23.42	23.73	100	100.719	102.516	105.211	106.604		PD vs. CD	0	-3.290 to 3.290	No	ns	>0.9999
3	B	Specific pathogen free, individually ventilated cage	31	Male	C57Bl/6	wild-type	Jackson Laboratories	Control Diet	PBS	20.56	21.04	21.22	21.66	22.24	100	102.335	103.21	105.35	108.171		PD Giardia vs. CD	0	-3.290 to 3.290	No	ns	>0.9999
4	B	Specific pathogen free, individually ventilated cage	31	Male	C57Bl/6	wild-type	Jackson Laboratories	Control Diet	PBS	19.41	19.85	20.35	20.63	21.25	100	102.267	104.843	106.285	109.48		PD vs. CD Giardia	0	-3.290 to 3.290	No	ns	>0.9999
5	C	Specific pathogen free, individually ventilated cage	31	Male	C57Bl/6	wild-type	Jackson Laboratories	Control Diet	PBS	20.26	20.66	21.25	21.95	21.85	100	101.974	104.886	108.342	107.848		PD Giardia vs. CD Giardia	0	-3.290 to 3.290	No	ns	>0.9999
6	C	Specific pathogen free, individually ventilated cage	31	Male	C57Bl/6	wild-type	Jackson Laboratories	Control Diet	PBS	19.82	19.92	20.33	20.68	20.98	100	100.505	102.573	104.339	105.853		PD Giardia vs. PD	0	-3.290 to 3.290	No	ns	>0.9999
7	D	Specific pathogen free, individually ventilated cage	31	Male	C57Bl/6	wild-type	Jackson Laboratories	Control Diet	Giardia H3 cysts	21.16	21.25	22.05	22.58	22.74	100	100.425	104.206	106.711	107.467
8	D	Specific pathogen free, individually ventilated cage	31	Male	C57Bl/6	wild-type	Jackson Laboratories	Control Diet	Giardia H3 cysts	21.98	22.39	22.75	23.4	23.55	100	101.865	103.503	106.46	107.143		Day 3
9	E	Specific pathogen free, individually ventilated cage	31	Male	C57Bl/6	wild-type	Jackson Laboratories	Control Diet	Giardia H3 cysts	20.96	21.58	22.06	23.05	22.78	100	102.958	105.248	109.971	108.683		CD Giardia vs. CD	0.305	-2.985 to 3.595	No	ns	>0.9999
10	E	Specific pathogen free, individually ventilated cage	31	Male	C57Bl/6	wild-type	Jackson Laboratories	Control Diet	Giardia H3 cysts	21.42	21.9	22.35	23.31	23.72	100	102.241	104.342	108.824	110.738		PD vs. CD	-0.1588	-3.449 to 3.132	No	ns	>0.9999
11	F	Specific pathogen free, individually ventilated cage	31	Male	C57Bl/6	wild-type	Jackson Laboratories	Control Diet	Giardia H3 cysts	19.69	20.54	21.08	21.82	22.23	100	104.317	107.059	110.818	112.9		PD Giardia vs. CD	-0.8394	-4.130 to 2.451	No	ns	>0.9999
12	F	Specific pathogen free, individually ventilated cage	31	Male	C57Bl/6	wild-type	Jackson Laboratories	Control Diet	Giardia H3 cysts	21.1	21.75	22.09	22.69	23.28	100	103.081	104.692	107.536	110.332		PD vs. CD Giardia	-0.4638	-3.754 to 2.827	No	ns	>0.9999
13	G	Specific pathogen free, individually ventilated cage	31	Male	C57Bl/6	wild-type	Jackson Laboratories	Protein Deficient Diet	PBS	8.19	8.35	8.36	8.59	8.59	100	101.954	102.076	104.884	104.884		PD Giardia vs. CD Giardia	-1.144	-4.435 to 2.146	No	ns	>0.9999
14	G	Specific pathogen free, individually ventilated cage	31	Male	C57Bl/6	wild-type	Jackson Laboratories	Protein Deficient Diet	PBS	10.24	10.89	10.93	11.07	11.37	100	106.348	106.738	108.105	111.035		PD Giardia vs. PD	-0.6806	-3.971 to 2.610	No	ns	>0.9999
15	H	Specific pathogen free, individually ventilated cage	31	Male	C57Bl/6	wild-type	Jackson Laboratories	Protein Deficient Diet	PBS	8.65	8.85	9.14	9.44	9.35	100	102.312	105.665	109.133	108.092
16	H	Specific pathogen free, individually ventilated cage	31	Male	C57Bl/6	wild-type	Jackson Laboratories	Protein Deficient Diet	PBS	8.64	8.84	8.85	9.22	9.19	100	102.315	102.431	106.713	106.366		Day 5
17	I	Specific pathogen free, individually ventilated cage	31	Male	C57Bl/6	wild-type	Jackson Laboratories	Protein Deficient Diet	PBS	6.7	6.66	6.7	6.89	7.22	100	99.403	100	102.836	107.761		CD Giardia vs. CD	0.5267	-2.764 to 3.817	No	ns	>0.9999
18	I	Specific pathogen free, individually ventilated cage	31	Male	C57Bl/6	wild-type	Jackson Laboratories	Protein Deficient Diet	PBS	8.81	8.79	9.08	9.36	9.73	100	99.773	103.065	106.243	110.443		PD vs. CD	-0.986	-4.276 to 2.304	No	ns	>0.9999
19	J	Specific pathogen free, individually ventilated cage	31	Male	C57Bl/6	wild-type	Jackson Laboratories	Protein Deficient Diet	Giardia H3 cysts	9.74	9.99	10.23	10.33	10.43	100	102.567	105.031	106.057	107.084		PD Giardia vs. CD	-2.62	-5.910 to 0.6703	No	ns	0.2071
20	J	Specific pathogen free, individually ventilated cage	31	Male	C57Bl/6	wild-type	Jackson Laboratories	Protein Deficient Diet	Giardia H3 cysts	10.83	11.26	11.4	11.27	11.26	100	103.97	105.263	104.063	103.97		PD vs. CD Giardia	-1.513	-4.803 to 1.778	No	ns	>0.9999
21	K	Specific pathogen free, individually ventilated cage	31	Male	C57Bl/6	wild-type	Jackson Laboratories	Protein Deficient Diet	Giardia H3 cysts	9.9	9.98	10.19	10.2	10.4	100	100.808	102.929	103.03	105.051		PD Giardia vs. CD Giardia	-3.147	-6.437 to 0.1436	No	ns	0.0691
22	K	Specific pathogen free, individually ventilated cage	31	Male	C57Bl/6	wild-type	Jackson Laboratories	Protein Deficient Diet	Giardia H3 cysts	9.46	9.53	9.3	9.3	9.3	100	100.74	98.3087	98.3087	98.3087		PD Giardia vs. PD	-1.634	-4.924 to 1.656	No	ns	>0.9999
23	L	Specific pathogen free, individually ventilated cage	31	Male	C57Bl/6	wild-type	Jackson Laboratories	Protein Deficient Diet	Giardia H3 cysts	10.21	10.29	10.32	10.53	10.56	100	100.784	101.077	103.134	103.428
24	L	Specific pathogen free, individually ventilated cage	31	Male	C57Bl/6	wild-type	Jackson Laboratories	Protein Deficient Diet	Giardia H3 cysts	9.43	9.35	9.2	9.25	9.71	100	99.1516	97.561	98.0912	102.969		Day 7
																					CD Giardia vs. CD	1.721	-1.569 to 5.011	No	ns	0.9735
																					PD vs. CD	-0.3465	-3.637 to 2.944	No	ns	>0.9999
																					PD Giardia vs. CD	-4.551	-7.842 to -1.261	Yes	**	0.002
																					PD vs. CD Giardia	-2.068	-5.358 to 1.223	No	ns	0.5632
																					PD Giardia vs. CD Giardia	-6.272	-9.563 to -2.982	Yes	****	<0.0001
																					PD Giardia vs. PD	-4.205	-7.495 to -0.9146	Yes	**	0.0051
																					Day 10
																					CD Giardia vs. CD	0.7308	-2.560 to 4.021	No	ns	>0.9999
																					PD vs. CD	-0.7161	-4.006 to 2.574	No	ns	>0.9999
																					PD Giardia vs. CD	-5.344	-8.635 to -2.054	Yes	***	0.0002
																					PD vs. CD Giardia	-1.447	-4.737 to 1.843	No	ns	>0.9999
																					PD Giardia vs. CD Giardia	-6.075	-9.366 to -2.785	Yes	****	<0.0001
																					PD Giardia vs. PD	-4.628	-7.919 to -1.338	Yes	**	0.0016

## Sheet: Figure 2j
Giardia H3 challenge in 3-week old SPF C57Bl/6 wild type mice weaned onto either control or protein deficient diet
Figure 2j: Serum FITC quantification on day 10 (1.5 hours after oral FITC-dextran gavage)
										Serum FITC (mcg/mL)			Dunn's multiple comparisons test	Mean rank diff.	Significant?	Summary	Adjusted P Value
Mouse ID	Cage	Environment	Mouse age at day 0	Mouse sex	Mouse Background	Genetics	Source	Diet	Challenge				CD vs. PD	-3.917	No	ns	>0.9999
1	A	Specific pathogen free, individually ventilated cage	31	Male	C57Bl/6	wild-type	Jackson Laboratories	Control Diet	PBS	6.24744			CD vs. CD Giardia	1	No	ns	>0.9999
2	A	Specific pathogen free, individually ventilated cage	31	Male	C57Bl/6	wild-type	Jackson Laboratories	Control Diet	PBS	2.86462			CD vs. PD Giardia	-12.75	Yes	*	0.0107
3	B	Specific pathogen free, individually ventilated cage	31	Male	C57Bl/6	wild-type	Jackson Laboratories	Control Diet	PBS	2.66756			PD vs. CD Giardia	4.917	No	ns	>0.9999
4	B	Specific pathogen free, individually ventilated cage	31	Male	C57Bl/6	wild-type	Jackson Laboratories	Control Diet	PBS	24.935			PD vs. PD Giardia	-8.833	No	ns	0.1827
5	C	Specific pathogen free, individually ventilated cage	31	Male	C57Bl/6	wild-type	Jackson Laboratories	Control Diet	PBS	3.35726			CD Giardia vs. PD Giardia	-13.75	Yes	**	0.0045
6	C	Specific pathogen free, individually ventilated cage	31	Male	C57Bl/6	wild-type	Jackson Laboratories	Control Diet	PBS	40.831
7	D	Specific pathogen free, individually ventilated cage	31	Male	C57Bl/6	wild-type	Jackson Laboratories	Control Diet	Giardia H3 cysts	13.4729
8	D	Specific pathogen free, individually ventilated cage	31	Male	C57Bl/6	wild-type	Jackson Laboratories	Control Diet	Giardia H3 cysts	2.86462			Mann Whitney test
9	E	Specific pathogen free, individually ventilated cage	31	Male	C57Bl/6	wild-type	Jackson Laboratories	Control Diet	Giardia H3 cysts	42.8344			Column D	PD Giardia
10	E	Specific pathogen free, individually ventilated cage	31	Male	C57Bl/6	wild-type	Jackson Laboratories	Control Diet	Giardia H3 cysts	2.63472			vs.	vs.
11	F	Specific pathogen free, individually ventilated cage	31	Male	C57Bl/6	wild-type	Jackson Laboratories	Control Diet	Giardia H3 cysts	10.7798			Column B	PD
12	F	Specific pathogen free, individually ventilated cage	31	Male	C57Bl/6	wild-type	Jackson Laboratories	Control Diet	Giardia H3 cysts	2.14208			P value	0.0043
13	G	Specific pathogen free, individually ventilated cage	31	Male	C57Bl/6	wild-type	Jackson Laboratories	Protein Deficient Diet	PBS	107.633			Exact or approximate P value?	Exact
14	G	Specific pathogen free, individually ventilated cage	31	Male	C57Bl/6	wild-type	Jackson Laboratories	Protein Deficient Diet	PBS	8.08664			P value summary	**
15	H	Specific pathogen free, individually ventilated cage	31	Male	C57Bl/6	wild-type	Jackson Laboratories	Protein Deficient Diet	PBS	8.31654			Significantly different (P < 0.05)?	Yes
16	H	Specific pathogen free, individually ventilated cage	31	Male	C57Bl/6	wild-type	Jackson Laboratories	Protein Deficient Diet	PBS	17.9067			One- or two-tailed P value?	Two-tailed
17	I	Specific pathogen free, individually ventilated cage	31	Male	C57Bl/6	wild-type	Jackson Laboratories	Protein Deficient Diet	PBS	22.3076			Sum of ranks in column B,D	22 , 56
18	I	Specific pathogen free, individually ventilated cage	31	Male	C57Bl/6	wild-type	Jackson Laboratories	Protein Deficient Diet	PBS	23.6213			Mann-Whitney U	1
19	J	Specific pathogen free, individually ventilated cage	31	Male	C57Bl/6	wild-type	Jackson Laboratories	Protein Deficient Diet	Giardia H3 cysts	251.945
20	J	Specific pathogen free, individually ventilated cage	31	Male	C57Bl/6	wild-type	Jackson Laboratories	Protein Deficient Diet	Giardia H3 cysts	116.37
21	K	Specific pathogen free, individually ventilated cage	31	Male	C57Bl/6	wild-type	Jackson Laboratories	Protein Deficient Diet	Giardia H3 cysts	137.094
22	K	Specific pathogen free, individually ventilated cage	31	Male	C57Bl/6	wild-type	Jackson Laboratories	Protein Deficient Diet	Giardia H3 cysts	130.393
23	L	Specific pathogen free, individually ventilated cage	31	Male	C57Bl/6	wild-type	Jackson Laboratories	Protein Deficient Diet	Giardia H3 cysts	56.9568
24	L	Specific pathogen free, individually ventilated cage	31	Male	C57Bl/6	wild-type	Jackson Laboratories	Protein Deficient Diet	Giardia H3 cysts	379.178

[truncated: 47 more sheets: Figure 2k, Figure 2m, Figure 2n, Figure 2o, Figure 3a, Figure 3b, Figure 3d, Figure 3e, Figure 4a , Figure 4b, Figure 4c, Figure 4d, Figure 4e, Figure 4f, Figure 4g, Figure 4h, Figure 4i, Figure 4j , Figure 5a-b, Figure 5c …]
